# Supplementary material for: Fingolimod Effects on Motor Function and BDNF-TrkB Signaling in a Huntington’s Mouse Model Are Disease-Stage-Dependent
Source: Int J Mol Sci. 2026 Jan 3;27(1):494. doi: 10.3390/ijms27010494 (PMC12787111; doi:10.3390/ijms27010494)
Supplement: Supplementary file 1 [file ijms-27-00494-s001.zip]

Archive with 1 entries (1 files):
- ijms-3451265-supplementary.pdf
